# Supplementary material for: Large genetic yield potential and genetic yield gap estimated for wheat in Europe
Source: Glob Food Sec. 2020 Mar;24:100340. doi: 10.1016/j.gfs.2019.100340 (PMC7063691; doi:10.1016/j.gfs.2019.100340)
Supplement: Multimedia component 2 [file mmc2.xml]

<?xml version="1.0" encoding="UTF-8" standalone="no"?><data:data><datasets><author>mikhail.semenov@rothamsted.ac.uk</author><type>0</type><dataset><value>1</value><reason>Data will be made available on request</reason><comments/></dataset></datasets></data:data>
